# Supplementary material for: Integrating transcriptomics and metabolomics to analyze the mechanism of hypertension-induced hippocampal injury
Source: Front Mol Neurosci. 2023 Apr 6;16:1146525. doi: 10.3389/fnmol.2023.1146525 (PMC10115962; doi:10.3389/fnmol.2023.1146525)
Supplement: Supplementary file 1 [file Table_1.XLSX]

## Sheet: Supplementary Table 1
Table 1. A total of 56 metabolites were identified
Metabolite	P-value	log2(FC)	VIP	Regulation
(+)-2,3-Dihydro-3-methyl-1H-pyrrole	0.0291306	0.55825	1.99315	up
(2S,4S)-Pinnatanine	0.0236483	0.37945	1.97491	up
1-(sn-Glycero-3-phospho)-1D-myo-inositol	0.0182302	-0.482855	2.0298	down
1H-Indole-2,3-dione	0.0216727	0.722608	1.87449	up
2-[2-(4-methoxyphenyl)-2-oxoethyl]benzoic acid	0.0152305	-0.381545	2.14734	down
2'-beta-Dihydroxychalcone	0.0395883	-0.620348	2.11798	down
2-Biphenylol	0.00971226	0.504747	2.1445	up
3-Dehydroxycarnitine	0.00217137	0.511694	2.32002	up
3-Pyrimidin-2-yl-2-pyrimidin-2-ylmethyl-Propionic Acid	0.0149972	-0.199673	2.02832	down
7-Ketocholesterol	0.0340034	-0.731223	1.91467	down
Allysine	0.0400133	-0.191785	1.85911	down
Calcitriol	0.00579807	-1.55608	1.94553	down
Catechin	0.0164987	0.669028	2.10831	up
Cervonyl carnitine	0.0482791	0.407644	1.84195	up
Cyclodopa glucoside	0.00525216	-0.42538	2.25147	down
Ectoine	0.0487694	-1.11674	2.22705	down
Elaidic carnitine	0.0210572	-0.939412	2.18798	down
Glycidyl oleate	0.012523	-0.343445	2.10722	down
Histamine	0.0398939	0.588696	1.77915	up
Histidinyl-Aspartate	0.00566842	-0.408351	2.2506	down
Homocarnosine	0.034597	-0.334521	2.01485	down
Homocysteine-penicillamine disulfide	0.0164007	-0.328038	2.08144	down
Hydroxyphenyllactic acid	0.00699029	1.42465	2.38246	up
Hydroxyprolyl-Isoleucine	0.0485065	-0.960398	1.92045	down
Indoxyl sulfate	0.0218085	-0.814486	2.30922	down
L-Palmitoylcarnitine	0.0195667	-0.830199	2.1539	down
L-Proline	0.0222936	0.202531	1.97149	up
L-Threonine	0.032871	0.178289	2.05331	up
L-Tyrosine	0.0485589	0.456178	1.85431	up
Lys Asn Pro	0.0347214	-2.03528	1.99027	down
Medicanine	0.0200004	-0.52746	2.26512	down
Met Lys Phe	0.0288963	-0.293629	1.92303	down
METHOPRENE	0.000826013	-0.543856	2.31269	down
Methyl (2E,6Z)-dodecadienoate	0.00584616	0.548555	2.27081	up
N-Acetylgalactosamine 6-sulfate	0.0137739	-0.586499	2.3991	down
NCGC00347781	0.00897885	0.326711	2.19386	up
N-palmitoyl threonine	0.0218066	-1.22204	2.35118	down
Palmitic acid	0.00333337	-0.442915	2.47254	down
Pantothenic acid	0.0437795	0.219194	1.9435	up
PC(14:0/P-18:0)	0.00203697	-1.29864	2.30188	down
PC(22:6(4Z,7Z,10Z,13Z,16Z,19Z)/20:4(5Z,8Z,11Z,14Z))	0.0432219	0.213043	1.85896	up
PC(P-18:0/16:0)	0.013029	-0.904412	2.15881	down
PC(P-18:1(9Z)/18:0)	0.0269234	-0.708617	1.88285	down
PE(16:1e/5-HETE)	0.00316004	-0.659537	2.45755	down
PE(18:0/22:6(4Z,7Z,10Z,13Z,16Z,19Z))	0.0325145	0.204975	1.93917	up
PGPC	0.0270305	-1.13662	1.66408	down
Phosphatidylcholine lyso alkyl 16:0	0.0164906	-0.839046	2.28299	down
Picolinic acid	0.0267556	-0.352091	1.93181	down
Pramiracetam	0.0287216	0.136319	1.94991	up
Proline betaine	0.00423501	-0.379191	2.20785	down
PS(22:6(4Z,7Z,10Z,13Z,16Z,19Z)/22:4(7Z,10Z,13Z,16Z))	0.0353921	0.168	1.87812	up
S-Adenosylhomocysteine	0.0495825	-0.463676	2.03871	down
Threonic acid	0.0213671	-0.445712	2.1826	down
Thromboxanoic acid skeleton	0.047116	-0.572758	1.90226	down
Triethylamine	0.0219283	-1.47247	2.34054	down
Val-Ile-OH	0.0298827	1.72808	1.81567	up

## Sheet: Supplementary Table 2
Table 2. KEGG pathway analysis in metabolomics
Mode	Pathway Name	Total	Hits	Raw P	Impact
Positive ion	Ubiquinone and other terpenoid-quinone biosynthesis	3	1	0.025476	0
	Phenylalanine, tyrosine and tryptophan biosynthesis	4	1	0.033836	0.5
	Phenylalanine metabolism	9	1	0.074653	0
	Aminoacyl-tRNA biosynthesis	67	2	0.10906	0
	Histidine metabolism	15	1	0.12155	0.22043
	Steroid biosynthesis	35	1	0.26257	0
	Fatty acid metabolism	39	1	0.28815	0
	Tyrosine metabolism	42	1	0.3068	0.14045
	Arginine and proline metabolism	44	1	0.31899	0.064
Negative ion	Pantothenate and CoA biosynthesis	15	1	0.082653	0.02041
	Fatty acid elongation in mitochondria	27	1	0.14441	0
	Cysteine and methionine metabolism	28	1	0.14939	0.05468
	Glycine, serine and threonine metabolism	32	1	0.16905	0
	Fatty acid metabolism	39	1	0.20249	0
	Biosynthesis of unsaturated fatty acids	42	1	0.21647	0
	Fatty acid biosynthesis	43	1	0.22107	0
	Aminoacyl-tRNA biosynthesis	67	1	0.32481	0

## Sheet: Supplementary Table 3
Table 3. A total of 103 genes were identified
ID	Name	P-value	log2(FC)	Regulation
ENSRNOG00000018257	Hpx	1.59195e-35	-4.41794	down
ENSRNOG00000049070	Rack1	8.16878e-21	2.63276	up
ENSRNOG00000022932	Serhl2	1.91019e-13	-1.55083	down
ENSRNOG00000007092	Fgb	3.90035e-13	-11.7768	down
ENSRNOG00000031090	RT1-CE7	3.34379e-12	-1.03006	down
ENSRNOG00000036826	Glycam1	6.37741e-12	-14.6165	down
ENSRNOG00000062260	AABR07012061	9.12249e-12	-14.7246	down
ENSRNOG00000045811	Cldn5	3.2048e-11	-12.6166	down
ENSRNOG00000023546	Hspb1	2.21196e-10	-1.75926	down
ENSRNOG00000012556	Isl1	6.48642e-10	-10.1165	down
ENSRNOG00000032378	Atp1a4	7.41535e-10	-2.04801	down
ENSRNOG00000060961	AABR07070246	9.50924e-10	9.94558	up
ENSRNOG00000033693	Naip2	4.22216e-09	-1.91204	down
ENSRNOG00000006779	Crot	1.13066e-08	-1.039	down
ENSRNOG00000021201	Txnip	1.35819e-08	-1.18818	down
ENSRNOG00000023162	Ca14	4.15005e-08	-1.36869	down
ENSRNOG00000061998	AABR07044421	5.12829e-08	-3.09346	down
ENSRNOG00000032246	Acsm3	7.41126e-08	-3.08029	down
ENSRNOG00000002217	Plac8	9.04818e-08	-2.43797	down
ENSRNOG00000000795	RT1-N3	9.20299e-08	-1.69687	down
ENSRNOG00000030712	RT1-A2	1.07225e-07	-1.30987	down
ENSRNOG00000014090	Retsat	1.4193e-07	-1.04448	down
ENSRNOG00000027873	AC120486	1.5256e-07	-3.34918	down
ENSRNOG00000023226	S100a10	1.60032e-07	-1.58332	down
ENSRNOG00000015353	Prss12	3.12675e-07	1.24696	up
ENSRNOG00000003620	Fmo3	1.96219e-06	-4.07071	down
ENSRNOG00000018735	Cd74	2.25288e-06	-1.77877	down
ENSRNOG00000025052	Stard5	2.26905e-06	-1.02014	down
ENSRNOG00000062283	AABR07003492	2.70113e-06	-3.96861	down
ENSRNOG00000013407	Slc5a11	2.87989e-06	-1.18331	down
ENSRNOG00000022141	Ctdspl2	3.27989e-06	1.24188	up
ENSRNOG00000016275	Ttr	3.36035e-06	-7.45784	down
ENSRNOG00000012051	Ncaph	4.29253e-06	-2.13075	down
ENSRNOG00000020009	Npas4	4.31334e-06	1.75323	up
ENSRNOG00000000451	RT1-Ba	4.61889e-06	-10.7453	down
ENSRNOG00000028543	AABR07052523	7.20789e-06	-2.62916	down
ENSRNOG00000049269	RGD1563294	7.37234e-06	-2.77008	down
ENSRNOG00000053474	AC118434	7.49756e-06	1.71351	up
ENSRNOG00000020276	Tnni2	7.6409e-06	11.312	up
ENSRNOG00000039640	Defb17	7.66611e-06	-14.1158	down
ENSRNOG00000003997	Pld5	8.13e-06	-2.01128	down
ENSRNOG00000015962	Nmnat1	1.14333e-05	1.24288	up
ENSRNOG00000012932	Ccdc146	1.30486e-05	-1.49444	down
ENSRNOG00000005546	AABR07057196	1.59784e-05	-1.36478	down
ENSRNOG00000017260	Cdr2	1.67369e-05	-1.29355	down
ENSRNOG00000046834	C3	1.70727e-05	-1.14832	down
ENSRNOG00000010802	Ube3d	1.96895e-05	-1.20493	down
ENSRNOG00000048322	LOC100911492	2.11519e-05	-4.86692	down
ENSRNOG00000051188	AABR07072152	2.14908e-05	1.71452	up
ENSRNOG00000056186	Otx2	2.16654e-05	-4.96155	down
ENSRNOG00000039357	Niban3	2.3303e-05	1.06208	up
ENSRNOG00000021084	AABR07006310	2.54121e-05	-1.18005	down
ENSRNOG00000039107	Mfrp	2.77971e-05	-6.05707	down
ENSRNOG00000060982	AABR07040332	3.3097e-05	-5.71231	down
ENSRNOG00000005770	Sostdc1	4.08693e-05	-7.35003	down
ENSRNOG00000051500	AABR07072058	5.31109e-05	11.7739	up
ENSRNOG00000013496	Crisp3	5.47064e-05	-10.4623	down
ENSRNOG00000061943	AC127784	5.5794e-05	-3.05854	down
ENSRNOG00000009531	Col9a3	6.07174e-05	-1.25141	down
ENSRNOG00000053624	AABR07058017	6.88491e-05	10.8764	up
ENSRNOG00000025074	Fgg	7.4867e-05	-4.65649	down
ENSRNOG00000016033	Endog	7.5711e-05	-1.41232	down
ENSRNOG00000029386	RT1-N2	7.60105e-05	-2.51374	down
ENSRNOG00000022570	Pus7l	7.68002e-05	-1.14525	down
ENSRNOG00000017188	Cyp27a1	8.1453e-05	-1.17173	down
ENSRNOG00000026306	Clec5a	9.36542e-05	-2.10123	down
ENSRNOG00000010721	Dlgap5	0.000102554	-1.24105	down
ENSRNOG00000030869	Aldoart2	0.000104844	2.75404	up
ENSRNOG00000001092	Kl	0.000136694	-5.80204	down
ENSRNOG00000050419	Avil	0.000148994	-1.67164	down
ENSRNOG00000054495	Cldn2	0.000151736	-5.99218	down
ENSRNOG00000016620	Csnk1g1	0.000158489	1.01859	up
ENSRNOG00000031348	Tmem232	0.000160227	-9.58177	down
ENSRNOG00000002408	Rbm47	0.000161508	-3.0907	down
ENSRNOG00000019612	Haghl	0.00017228	-1.34974	down
ENSRNOG00000012083	St6galnac2	0.000179407	-2.63035	down
ENSRNOG00000010378	Slc4a5	0.000187205	-5.17661	down
ENSRNOG00000057753	Nup62cl	0.000208241	-11.0839	down
ENSRNOG00000017073	Ca9	0.000210679	-4.77405	down
ENSRNOG00000057666	AC120486	0.000210698	-1.08514	down
ENSRNOG00000054414	AABR07043276	0.000215517	-12.3759	down
ENSRNOG00000050703	Fam115c	0.000215729	-2.42868	down
ENSRNOG00000032708	RT1-Bb	0.000220892	-3.43566	down
ENSRNOG00000046064	AABR07064711	0.000228826	-3.73031	down
ENSRNOG00000026870	Clic6	0.00024215	-4.72922	down
ENSRNOG00000058693	AABR07050061	0.00025807	4.55939	up
ENSRNOG00000009061	Cfap206	0.0002637	-1.30346	down
ENSRNOG00000045967	AABR07064061	0.000278404	1.03159	up
ENSRNOG00000003606	AABR07014550	0.000296802	-1.16448	down
ENSRNOG00000002323	RGD1566265	0.000326099	-1.12869	down
ENSRNOG00000023576	Ecrg4	0.000346453	-1.64481	down
ENSRNOG00000048095	RGD1564801	0.000362492	-2.60803	down
ENSRNOG00000006583	Hpgds	0.00037245	-11.0392	down
ENSRNOG00000014956	Slc11a1	0.000378703	1.378	up
ENSRNOG00000030616	Slc25a45	0.000399289	-1.07885	down
ENSRNOG00000009157	Fut4	0.000413087	1.13943	up
ENSRNOG00000012494	Kctd14	0.000461973	-1.12088	down
ENSRNOG00000050034	LOC501297	0.000498854	-1.5789	down
ENSRNOG00000023116	Agmo	0.000510742	-1.27891	down
ENSRNOG00000061613	AABR07060341	0.000514216	1.58376	up
ENSRNOG00000012151	Itpripl1	0.000553725	-1.83596	down
ENSRNOG00000045990	LOC100912261	0.000575927	10.9183	up
ENSRNOG00000022490	LOC100361008	0.000608353	-1.85854	down

## Sheet: Supplementary Table 4
Table 4. KEGG pathway analysis in transcriptomics
Pathway ID	Pathway Name	P-value	Gene number
ko04514	Cell adhesion molecules	4.5825e-08	9
ko05330	Allograft rejection	7.80303e-08	6
ko04612	Antigen processing and presentation	8.31783e-08	7
ko05332	Graft-versus-host disease	9.00062e-08	6
ko05320	Autoimmune thyroid disease	1.54093e-07	6
ko04940	Type I diabetes mellitus	2.23566e-07	6
ko05416	Viral myocarditis	1.51356e-06	6
ko04145	Phagosome	1.39038e-05	7
ko05150	Staphylococcus aureus infection	0.000121104	4
ko05168	Herpes simplex virus 1 infection	0.000187632	8
ko05169	Epstein-Barr virus infection	0.000675566	6
ko05166	Human T-cell leukemia virus 1 infection	0.00102409	6
ko04650	Natural killer cell mediated cytotoxicity	0.00253386	4
ko05167	Kaposi sarcoma-associated herpesvirus infection	0.00256467	5
ko00910	Nitrogen metabolism	0.00315836	2
ko05310	Asthma	0.00445574	2
ko05203	Viral carcinogenesis	0.0047464	5
ko05140	Leishmaniasis	0.00483345	3
ko04610	Complement and coagulation cascades	0.0064336	3
ko05152	Tuberculosis	0.00846713	4
